# Supplementary material for: Environmental Filtering of Bacterial Communities Driven by Pesticide Residue Profiles in the Almaty Region, Kazakhstan
Source: Biology (Basel). 2026 Apr 30;15(9):712. doi: 10.3390/biology15090712 (PMC13162571; doi:10.3390/biology15090712)
Supplement: Supplementary file 1 [file biology-15-00712-s001.zip]

Archive with 1 entries (1 files):
- biology-4262401-supplementary.pdf
